# Supplementary material for: HIF sustain a transcriptional regulatory circuit of EPAS1 expression in renal clear cell carcinoma
Source: Nat Commun. 2026 Feb 19;17:1764. doi: 10.1038/s41467-026-68576-0 (PMC12921326; doi:10.1038/s41467-026-68576-0)
Supplement: Supplementary file 6 — Source Data [file 41467_2026_68576_MOESM6_ESM.xlsx]

## Sheet: Figure_1a
Erlangen RCC cohort: HIF-2α mRNA expression
clear cell RCC	Barcode ID	2^-Delta CT [HIF-2a-HPRT]			Barcode ID	2^-Delta CT [HIF-2a-HPRT]
normal tissue	TS#31	6.75881		tumor	TS#32	8.0084
	TS#37	7.79652			TS#38	9.17917
	TS#40	12.5389			TS#41	13.2677
	TS#42	4.68712			TS#43	28.3572
	TS#46	4.27515			TS#47	4.05352
	TS#48	6.8497			TS#49	16.5967
	TS#51	6.97673			TS#52	0.82589
	TS#53	8.77296			TS#54	17.3933
	TS#55	3.39712			TS#56	5.9999
	TS#57	3.69665			TS#58	21.0398
	TS#60	8.2372			TS#61	11.8567
	TS#62	3.55898			TS#63	7.86138
	TS#66	5.23198			TS#67	8.11061
	TS#68	13.4248			TS#69	17.1835
	TS#75	3.02632			TS#76	10.6665
	TS#78	11.8988			TS#79	21.5467
	TS#80	10.2878			TS#81	0.436016
	TS#82	8.02652			TS#83	14.7222
	TS#88	7.79699			TS#87	2.17162
	TS#89	5.78275			TS#90	30.669
	TS#95	6.45463			TS#96	21.385
	TS#99	8.50137			TS#100	19.0678
	TS#101	7.92048			TS#102	60.6014
	TS#103	9.814			TS#104	13.1647
	TS#115	4.32363			TS#116	10.3755
	TS#117	3.93655			TS#118	11.2354
	TS#119	12.6246			TS#120	20.0737
	TS#121	9.04637			TS#122	23.5282
	TS#128	12.5946			TS#129	23.9365
	TS#130	5.66989			TS#131	26.0374
	TS#134	7.05931			TS#135	7.68024
	TS#136	8.17558			TS#137	14.7336
	TS#138	5.51238			TS#139	12.1536
	TS#140	4.89506			TS#141	11.5185
	TS#142	4.7024			TS#143	11.0489
	TS#147	4.52857			TS#148	8.96873
	TS#152	2.62239			TS#153	8.05
	TS#154	21.651			TS#155	53.0167
	TS#156	7.57871			TS#157	23.566
	TS#158	7.57024			TS#159	9.36059
	TS#160	12.3589			TS#161	20.1283
	TS#162	5.08624			TS#163	17.5007
	TS#166	4.50344			TS#167	10.0066
	TS#168	7.24864			TS#169	12.7377
	TS#170	5.49313			TS#171	22.9156
	TS#178	2.92953			TS#179	24.2556
	TS#193	6.15333			TS#194	19.0906
	TS#198	10.3218			TS#199	3.32831
	TS#202	27.7685			TS#203	25.0379
	TS#206	5.0908			TS#205	9.60153
	TS#211	12.1053			TS#212	13.1132
	TS#222	11.9668			TS#223	5.23278
	TS#226	12.5334			TS#227	18.0757
	TS#237	15.2243			TS#238	22.7228
	TS#239	9.54517			TS#240	12.4379
	TS#249	10.5011			TS#250	15.1189
	TS#255	10.1737			TS#256	36.6943
	TS#261	6.05471			TS#262	12.4751
	TS#263	13.8825			TS#264	48.8199
	TS#267	10.3457			TS#268	47.5449
	TS#269	14.4694			TS#270	19.0663
	TS#271	7.00278			TS#272	43.2943
	TS#290	8.22994			TS#291	2.85962
	TS#300	7.43994			TS#301	31.5316
	TS#302	6.56754			TS#303	12.9818
	TS#304	7.43651			TS#305	25.3069
	TS#308	9.16052			TS#309	4.88134
	TS#312	7.17056			TS#313	18.985
	TS#320	9.99601			TS#321	19.3492
	TS#322	17.9208			TS#323	4.91741
	TS#344	8.46037			TS#345	16.8522
	TS#346	6.47121			TS#347	10.4986
	TS#350	13.3603			TS#351	10.9677
	TS#358	6.93775			TS#359	25.7961
	TS#368	74.5512			TS#369	6.74117
	TS#373	14.8178			TS#374	6.56786
	TS#379	18.9921			TS#380	15.0978
	TS#386	8.68191			TS#387	18.1357
	TS#388	12.4342			TS#389	27.2263
	TS#392	19.3054			TS#393	40.967
	TS#397	7.5637			TS#396	12.0185
	TS#408	11.1615			TS#407	20.0078
	TS#410	8.7209			TS#409	28.2687
	TS#412	7.73152			TS#411	41.9431
	TS#416	17.2925			TS#415	9.47865
	TS#418	39.2704			TS#417	28.7948
	TS#420	11.045			TS#419	32.6845
	TS#426	16.1051			TS#425	10.1294
	TS#430	9.99507			TS#429	18.0766
	TS#432	11.2223			TS#431	5.03433
	TS#438	11.2197			TS#437	30.9813
	TS#440	10.616			TS#439	30.404
	TS#444	6.01816			TS#443	20.3062
	TS#448	6.61194			TS#447	18.2364
	TS#450	10.9103			TS#449	19.6559
	TS#452	11.5056			TS#451	12.6484
	TS#454	6.45353			TS#453	32.5247
	TS#456	12.8794			TS#455	16.6051
	TS#458	7.79982			TS#457	19.964
	TS#460	9.03884			TS#459	28.0918
	TS#462	38.1876			TS#461	56.3323
	TS#469	21.9885			TS#468	82.8132
	TS#471	15.6998			TS#470	32.9167
	TS#476	20.4922			TS#475	59.5524
	TS#480	45.1161			TS#479	71.8031
	TS#486	73.0595			TS#485	39.049
	TS#490	29.6906			TS#489	68.3412
	TS#498	39.2118			TS#497	103.318
	TS#500	26.3175			TS#499	73.5643
	TS#509	40.269			TS#508	45.0961
	TS#514	15.6772			TS#515	2.98718
	TS#527	14.9589			TS#526	3.42294
	TS#533	5.83751			TS#532	6.97125
	TS#406	15.6226			TS#405	11.5856
papillary RCC	Barcode ID	2^-Delta CT [HIF-2a-HPRT]			Barcode ID	2^-Delta CT [HIF-2a-HPRT]
normal tissue	TS#12	8.76776		tumor	TS#13	4.98806
	TS#23	15.0044			TS#24	1.43973
	TS#26	6.09251			TS#27	3.52283
	TS#73	7.78172			TS#74	4.08317
	TS#84	13.1387			TS#85	4.585
	TS#91	28.8947			TS#92	10.406
	TS#173	8.39686			TS#174	3.90651
	TS#186	3.78877			TS#187	4.55089
	TS#209	9.92103			TS#210	13.5468
	TS#224	9.63536			TS#225	11.2254
	TS#235	17.5235			TS#236	5.21149
	TS#247	15.8914			TS#248	15.5534
	TS#287	4.22035			TS#288	2.82496
	TS#401	11.825			TS#400	1.48363
	TS#446	6.91252			TS#445	1.95609
	TS#466	13.4365			TS#465	3.4169
chromophobe RCC	Barcode ID	2^-Delta CT [HIF-2a-HPRT]			Barcode ID	2^-Delta CT [HIF-2a-HPRT]
normal tissue	TS#1	5.62732		tumor	TS#2	0.0784378
	TS#35	7.6094			TS#36	1.25566
	TS#64	10.9778			TS#65	0.332243
	TS#124	4.41921			TS#125	2.87396
	TS#251	7.91306			TS#252	0.458926
	TS#265	12.1421			TS#266	1.68627
	TS#273	4.81437			TS#274	0.0651862
	TS#332	7.97055			TS#333	2.65125
	TS#414	13.0719			TS#413	1.10317
	TS#473	13.1362			TS#472	1.98749
	TS#502	9.45286			TS#501	1.30828

## Sheet: Figure_1g
HIF-2α mRNA (2^-Delta CT [HIF-2a-HPRT])
	PTC	ccRCC
#1	0.660284	6.56001
#2	0.349863	4.44473
#3	0.3873	3.61557
#4	0.610131	3.06999
#5	0.336296	1.02928
#6	0.993444	1.48899
#7	0.425847	2.92757
#8	0.550955	4.60955
#9	0.541464	1.3452
#10	0.431861	0.91504
#11	0.349321	0.792895
#12	0.434319	0.263909
#13	0.385816	1.42262
#14	0.315246	0.373858
#15	0.280857	2.6644
#16	0.330535	0.601099
#17	0.486677	1.55034
#18	0.501882	4.0952
#19	0.889233	1.96493
#20	0.362382	1.47547
#21	0.471317	1.78003
#22	0.561889	1.77519
#23	0.681893	1.41673
#24	0.55499	1.1733
#25	0.515614	2.82965
#26	0.344876	3.73118
#27	0.322738	2.43499
#28	0.395169	4.03838
#29	0.530232	2.99814
#30	0.357262	1.34343
#31	0.326818	1.07185
#32	0.262391	1.55197
#33	0.412409	0.723705
#34	0.607749	1.61114

## Sheet: Figure_3b
HIF-2α mRNA (relative expression)
RCC4	pVHL -	pVHL +
n=1	1.00201	0.768163
n=2	1.0052	0.668831
n=3	1.00179	0.591005
n=4	1.00184	0.813835

## Sheet: Figure_3d
HIF-2α mRNA (relative expression) in RCC4/i.VHL-HA cells
	n=1	n=2	n=3
no doxycycline	1.00037	1.00003	1.0006
3h	1.15266	0.827772	0.780886
6h	0.658212	0.650715	0.6453
12h	0.666763	0.505362	0.692821
18h	0.401364	0.46742	0.658596
24h	0.492863	0.650622	0.667885

## Sheet: Figure_3e
HIF-2α mRNA (relative expression) in RCC4 cells
sgRNA	nt	HIF-1β ko
n=1	1	1.09447
n=2	1.00025	0.487277
n=3	1.00032	0.830172
n=4	1	0.989042
n=5	1.00301	0.592731
n=6	1.00092	0.72258
n=7	1.0036	0.745808

## Sheet: Figure_3f
HIF-2α mRNA (relative expression) in 786-0 cells
sgRNA	nt	HIF-1β ko
n=1	1.00132	0.667654
n=2	1.00338	0.92584
n=3	1.00003	0.719407
n=4	1.00038	0.668719
n=5	1.00295	0.822294

## Sheet: Figure_4a
HIF-2α mRNA (2^-Delta CT[HIF-2α-HPRT]) in PTC
	control	DMOG
PTC_1	0.852719	1.72299
PTC_2	0.944994	0.855051
PTC_3	0.893201	0.991554
PTC_4	0.796613	0.81319
PTC_5	0.764798	0.997422
PTC_6	0.846334	1.42323
PTC_7	0.721382	0.95504
PTC_8	0.92625	0.930997
PTC_9	0.575318	0.255358
PTC_10	0.3873	0.471487
PTC_11	0.264369	0.406562
PTC_12	0.652678	0.206374
PTC_13	0.383	0.626403
PTC_14	0.486645	0.699261
PTC_15	0.616509	0.866531
PTC_16	0.215306	0.744789
PTC_17	0.903356	0.923961
PTC_18	0.780299	1.29757
PTC_19	0.476323	0.412116
PTC_20	0.630317	0.88351
PTC_21	0.519225	0.38427
PTC_22	0.381906	0.883323
PTC_23	0.660284	1.4251
PTC_24	0.131659	0.287119
PTC_25	0.484726	1.13393
PTC_26	0.349863	0.329034
PTC_27	0.339589	0.305101
PTC_28	0.510341	0.600039
PTC_29	0.610131	1.33664
PTC_30	0.567775	0.731981
PTC_31	0.336296	0.60059
PTC_32	0.541462	0.566375
PTC_33	0.440346	1.02205
PTC_34	0.993444	1.38525
PTC_35	0.418818	0.657688
PTC_36	0.425847	0.523081
PTC_37	0.550955	0.56643
PTC_38	0.541464	1.80272
PTC_39	0.272616	0.452891
PTC_40	0.612244	0.58314
PTC_41	0.467639	1.07336
PTC_42	0.621771	0.388168
PTC_43	0.490015	0.667478
PTC_44	0.608239	0.470511
PTC_45	0.7912	0.834664
PTC_46	0.326199	0.797313
PTC_47	0.385816	0.742018
PTC_48	0.315246	0.490975
PTC_49	0.280857	0.232355
PTC_50	0.330535	0.40075
PTC_51	0.486677	0.882001
PTC_52	0.41552	0.658057
PTC_53	0.501882	0.807067
PTC_54	0.889233	0.64636
PTC_55	0.362382	0.372105
PTC_56	0.471317	0.902197
PTC_57	0.443245	1.20225
PTC_58	0.561889	1.07047
PTC_59	0.656177	0.966682
PTC_60	0.447225	0.581748
PTC_61	0.299932	0.312978
PTC_62	0.681893	0.903686
PTC_63	0.453553	0.751747
PTC_64	0.515614	0.87197
PTC_65	0.413039	0.384721
PTC_66	0.344876	0.433628
PTC_67	0.624592	1.13416
PTC_68	0.322738	0.255907
PTC_69	0.395169	0.381848
PTC_70	0.416488	0.420284
PTC_71	0.530232	0.504617
PTC_72	0.763195	0.832892
PTC_73	0.432811	0.499345
PTC_74	0.357262	0.453758
PTC_75	0.537802	0.599506
PTC_76	0.475384	0.445111
PTC_77	1.0809	1.35961
PTC_78	0.366715	0.259449
PTC_79	0.488131	0.494719
PTC_80	0.810585	0.808909
PTC_81	0.334335	0.900944
PTC_82	0.42456	0.572372
PTC_83	0.618537	0.755749
PTC_84	0.476858	0.75267
PTC_85	0.461226	0.577392
PTC_86	0.558249	0.871085
PTC_87	0.356631	0.243887
PTC_88	0.283466	0.322243
PTC_89	0.607749	0.488763
PTC_90	0.649872	1.19336
PTC_91	0.423244	0.867437
PTC_92	0.368512	0.600483
PTC_93	0.471141	1.09047
PTC_94	0.485312	0.778831
PTC_95	0.228513	0.359389
PTC_96	0.396082	0.475621
PTC_97	0.271669	0.311516
PTC_98	0.385412	0.468999
PTC_99	0.290392	0.362787
PTC_100	0.413028	0.505996
PTC_101	0.377035	0.647952
PTC_102	0.461655	0.695894
PTC_103	0.493929	0.975745
PTC_104	0.384939	0.513682
PTC_105	0.319406	0.389851

## Sheet: Figure_4b
HIF-2α mRNA (relative expression) in PTC
	nt		HIF-1α knockdown		HIF-1β knockdown
	control	DMOG	control	DMOG	control	DMOG
PTC_1	1.00057	1.20723	1.39829	1.12686	1.07238	0.736406
PTC_2	1.00239	1.42408	1.32919	0.951802	1.0615	0.865893
PTC_3	1.00051	1.2896	1.07183	0.913846	0.942184	0.712209
PTC_4	1.00032	2.12573	1.1219	1.7373	1.28116	1.32085
PTC_5	1.00739	1.60189	1.03704	1.25146	1.00551	0.930147
PTC_6	1.00006	1.36171	0.974748	1.06646	0.546845	0.727571
PTC_7	1	1.25687	1.02182	0.802729	0.849389	0.833358
PTC_8	1.00048	1.71399	1.06813	1.10956	1.07106	1.08196
PTC_9	1.00355	1.50178	1.01808	1.25941	1.08521	1.15053

## Sheet: Figure_4e
HIF-2α mRNA (2^-Delta CT[HIF-2α-HPRT]) in PTC
rs12617313
genotype	TT	AT	AA		TT	AT	AA
condition	control	control	control		DMOG	DMOG	DMOG
	0.893201	0.944994	0.852719		0.991554	0.855051	1.72299
	0.575318	0.796613	0.486645		0.255358	0.81319	0.699261
	0.510341	0.764798	0.903356		0.600039	0.997422	0.923961
	0.541462	0.846334	0.381906		0.566375	1.42323	0.883323
	0.440346	0.721382	0.660284		1.02205	0.95504	1.4251
	0.550955	0.92625	0.484726		0.56643	0.930997	1.13393
	0.272616	0.264369	0.349863		0.452891	0.406562	0.329034
	0.467639	0.652678	0.3873		1.07336	0.206374	0.471487
	0.621771	0.383	0.993444		0.388168	0.626403	1.38525
	0.7912	0.616509	0.326199		0.834664	0.866531	0.797313
	0.501882	0.215306	0.315246		0.807067	0.744789	0.490975
	0.299932	0.780299	0.41552		0.312978	1.29757	0.658057
	0.413039	0.476323	0.889233		0.384721	0.412116	0.64636
	0.322738	0.630317	0.471317		0.255907	0.88351	0.902197
	0.395169	0.519225	0.561889		0.381848	0.38427	1.07047
	0.416488	0.131659	0.515614		0.420284	0.287119	0.87197
	0.475384	0.339589	0.624592		0.445111	0.305101	1.13416
	0.42456	0.610131	0.432811		0.572372	1.33664	0.499345
	0.461226	0.567775	1.0809		0.577392	0.731981	1.35961
	0.558249	0.336296	0.488131		0.871085	0.60059	0.494719
	0.356631	0.418818	0.377035		0.243887	0.657688	0.647952
	0.649872	0.425847			1.19336	0.523081
	0.228513	0.541464			0.359389	1.80272
	0.396082	0.612244			0.475621	0.58314
	0.413028	0.490015			0.505996	0.667478
	0.319406	0.608239			0.389851	0.470511
		0.385816				0.742018
		0.280857				0.232355
		0.330535				0.40075
		0.486677				0.882001
		0.362382				0.372105
		0.443245				1.20225
		0.656177				0.966682
		0.447225				0.581748
		0.681893				0.903686
		0.453553				0.751747
		0.344876				0.433628
		0.530232				0.504617
		0.763195				0.832892
		0.357262				0.453758
		0.537802				0.599506
		0.366715				0.259449
		0.810585				0.808909
		0.334335				0.900944
		0.618537				0.755749
		0.476858				0.75267
		0.283466				0.322243
		0.607749				0.488763
		0.423244				0.867437
		0.368512				0.600483
		0.471141				1.09047
		0.485312				0.778831
		0.271669				0.311516
		0.385412				0.468999
		0.290392				0.362787
		0.461655				0.695894
		0.493929				0.975745
		0.384939				0.513682

## Sheet: Figure_5b
HIF-2α mRNA (relative expression) in 786-0
sgRNA	HNF-1β	PAX8
n=1	0.760072	0.594294
n=2	0.769604	0.522691
n=3	0.582519	0.923531
n=4	0.634407	0.6215
n=5	0.857294

[truncated: 33 more sheets: Figure_5c, Figure_5d, Figure_5g, Figure_5h, Figure_6b, Figure_6c, Figure_6d, Figure_6e, Figure_6f, Figure_7a, Figure_7b, Figure_7c, Supplementary Figure_4a, Supplementary Figure_4b, Supplementary Figure_4c, Supplementary Figure_7b, Supplementary Figure_10a, Supplementary Figure_10b, Supplementary Figure_10c, Supplementary Figure_11a …]
